# Supplementary material for: The AP-1 transcription factors c-Jun and JunB are essential for CD8α conventional dendritic cell identity
Source: Cell Death Differ. 2021 Mar 23;28(8):2404–20. doi: 10.1038/s41418-021-00765-4 (PMC8329169; doi:10.1038/s41418-021-00765-4)
Supplement: Supplementary file 4 — Supplementary Table 3 [file 41418_2021_765_MOESM4_ESM.xlsx]

## Sheet: List of DEG - Related to Fig 5a
List of DEGs in c-Jun/JunB deficient cDC1FL - Related to Figure 5a
¯ c-Jun/JunB deficient cDC1FL
Gpnmb
Ltc4s
Fam43a
AC122335.1
Plau
Ccdc149
9930014A18Rik
Cltrn
Selenon
Rgs9
4933424M12Rik
Ctla2b
Gpr85
Chn2
St6gal1
Tespa1
Slc4a8
Heatr9
Loxl3
Gm1965
Smpdl3a
Dab2
Itgax
Plce1
Clec12a
Gm15270
4930455G09Rik
Gm6566
Hes7
Psen2
Oas1b
Trpm2
Zcchc24
Fzd1
Trim12a
Naip5
Bin2
Hpgd
Sntb2
Eps8l1
Trim5
Gm12551
2310031A07Rik
Cep83os
Phf11b
Anxa3
Phf11d
Slamf9
Junb
1700009J07Rik
Tnfrsf9
Slc7a11
Col4a1
Zfp57
D430020J02Rik
Oas1c
3110070M22Rik
Gm19684
Pde5a
Pdpn
Spic
Xcr1
Agpat3
Igf2r
Cd81
Tcf7l2
Dubr
Gng12
Il15
Cpq
Hcfc2
Fam149a
Igtp
Extl1
Sox4
Gm16685
Iglv2
Rcn1
Ube2l6
Isg15
Lima1
Myof
Sh3pxd2b
Dok3
Otud7b
Cd1d1
Afap1
Ddx58
Gm10432
Gm16464
Rsad2
Dgkk
Nphp1
Trabd2b
BC147527
Ifi211
Plac8
Herc6
Irf7
Gm15133
H2-T10
Ifit2
Oasl2
Usp18
Gm21188
AW011738
Gm36161
Mamld1
Cd34
Gm45640
Ifi47
Cbx6
Trim30d
Dkk3
Oas1a
Parp12
Lgals9
Cmpk2
Hivep3
Oas3
Xaf1
Copz2
Gm15382
Col25a1
Itga6
Phgdh
Pkd2
Matn2
Ddx60
A230050P20Rik
Oas1g
Naip3-ps1
Cfap74
Gm45540
Oas2
Aoah
Zbp1
Marveld2
Stfa2
Hip1
Mtap
Rab6b
5830444B04Rik
Gm44164
Gpsm2
Trim34a
Tgtp2
Rtp4
Gm10524
Nmi
Ndufs5
Pianp
Plpp1
Slfn3
Pls3
Ifi207
Arhgef9
Nlrp1a
Jdp2
Gm3336
Serpinb8
Gm6548
Cav2
Shroom4
Ube2t
Pif1
Xkr5
Cbx2
Hemgn
Spp1
Ly6a
Ighv12-3
Igkv4-91
Egfr
Asah2
Col4a2
Vdr
Cst7
Gm26510
Gm4956
Khdc1a
Atp6v0d2
Gm47588
Ocstamp
BC106179
Tnc
Pparg
↑ c-Jun/JunB deficient cDC1FL
Dynlt1b
Col11a2
Gm5431
Camk4
Gm17771
Gm44075
Gm5841
Tmem181c-ps
Dgat2
Ubxn11
Dnaaf3
Gm3608
Gm45456
Vit
Gprin3
Cfh
Atp1a3
Prag1
Ldlrad3
Gm8276
Gm16553
Vipr1
Hr
Gm39321
Nxpe4
Serpinb10
Igsf6
Sorl1
Angptl7
Xdh
Mef2b
Dpep3
Gpr18
Ppp1r3b
Gm20506
Rasgrf2
AI429214
Egfl8
Csf3r
Aatk
Ltb4r1
Gm7887
Siglech
6430548M08Rik
Gm35082
Doc2g
St18
Ppm1j
Gm15920
Gm20075
BC002163
Zik1
Pald1
Ifi202b
P2ry13
Gm42457
Gm9008
Lgr4
Ckap4
Ifi204
Gm14150
Lilr4b
Tdpx-ps1
Slc6a20a
Asns
Emilin2
Hcar2
Gm6682
Gm3226
Plekha7
Gm13092
Trim34b
Gm9816
Gm14287
Gm20219
Cers4
Gm47204
Rida
Gm11992
Ifi44l
Gm47021
Pglyrp1
Ptgir
Ccr9
Olfr432
Gm10093
Gm5815
Gm7809
Ifi214
Plaur
Hal
Irgc1
Nudc-ps1
Exd1
Eif3j2
Gm6768
Fcgr3
Gm15931
Gm1840
Gm13230
Stox2
Zfpm2
Gm4742
Gm29718
4930447C04Rik
Prr36
Gm2093
Naip1
Gm13410
C030014I23Rik
Gm48496
Sned1
Hvcn1
Dhrs3
Ppp1r15a
Igha
Ighg3
Gm18860
Map1b
Mcpt8
Clmn
Cpa3
Asap3
St6galnac5
Prss34
Fn1
St6galnac2
Mylk
Adam23
Mefv
Mtss1
Psca
Ms4a6d
Sulf2
Egln3
Timd4
Plxdc2
Klrb1b
Vmn2r90
Trio
Marcksl1
Tnf
E130208F15Rik
Lgalsl
Gm25148
Ttc39aos1
Itgb3bp
C3
Ehf
Gm45223
Zfp534
Dpp6
Gm4759
Gm21411
Lrrc8e
Nlrp10
Il13ra1
Kif1a
Cd209d
Kcnk10
Gm8399
Ctse
Gm10036
Rps13-ps1
Rpl3-ps1
Pecam1
Wls
Eno1b
Zfp990
Inppl1
Zfp985
Gm4864
Sun3
Eif3s6-ps2
Olfr433
Adgrg5
Tbc1d16
Cd209e
Celsr1
Plekha6
Ms4a4a
Clec4a1
Cd209a
Ms4a4c
Cd209c
Nod2
Gm4202
9130208D14Rik
Adora2b
Nlrc4
Cnr2
Cd4
Lilra6
Fignl2
Gm43307
Gm8291
Fam129c
Sort1
Gpr162
Mfhas1
Elavl4
BC018473
Lzts1
Rps19-ps3
Ubiad1
Jrk
Ier2
AC149090.1
Ms4a7
Slc23a4
Kazn
Fosb
Ighv4-2
Clstn1
Gm5801
Zfp981
Naip3
Cd22
Snora31
Gm43380
Irf4
Cd300c
Wfdc17
Adcy4
Slc2a3
Sell
Pros1
Cacna1e
Pou6f1
Rarg
Tlr1
Gm15975
Rftn1
Plcb4
Bbs9
Zswim6
Itln1
Gm47469
Gm15987
Notch4
Mcoln2
Fgr
Krt80
Faah
E230029C05Rik
