# Supplementary material for: The AP-1 transcription factors c-Jun and JunB are essential for CD8α conventional dendritic cell identity
Source: Cell Death Differ. 2021 Mar 23;28(8):2404–20. doi: 10.1038/s41418-021-00765-4 (PMC8329169; doi:10.1038/s41418-021-00765-4)
Supplement: Supplementary file 5 — Supplementary Table 4 [file 41418_2021_765_MOESM5_ESM.xlsx]

## Sheet: Tabelle1
List of genes deregulated in c-Jun/JunB AND Batf3 deficient cDC1, Related to Figure 5f
	Batf3		c-Jun/JunB
Gene Name	Log2FC	↓↑	Log2FC	↓↑
ADCY9	-1.08	↓	-0.881564	↓
AGPAT3	-1.485	↓	-1.61002	↓
CD99L2	-1.16	↓	-0.704315	↓
CEP70	-1.17	↓	-0.564678	↓
CLTRN	-5.17	↓	-8.32303	↓
DBN1	-2.775	↓	-0.541124	↓
DENND2D	-1.41	↓	-0.504071	↓
DGKK	-1.1	↓	-2.32222	↓
DIP2C	-2.7	↓	-0.508971	↓
DKK3	-4.815	↓	-3.36075	↓
ENPP4	-1.4	↓	-0.717971	↓
FAM149A	-2.29	↓	-1.69074	↓
FFAR4	-1.31	↓	-0.652366	↓
FGD6	-3.005	↓	-0.848872	↓
FZD1	-2.775	↓	-2.72487	↓
GNG12	-1.02	↓	-1.03118	↓
GPSM2	-1.32	↓	-3.59893	↓
IGF2R	-1.155	↓	-2.60933	↓
IPCEF1	-1.56	↓	-0.718519	↓
LIMA1	-1.665	↓	-1.15433	↓
LPAR6	-1.75	↓	-0.607643	↓
LY6E	-1.015	↓	-0.605059	↓
OCSTAMP	-2.86	↓	-3.23463	↓
PHKA2	-1.53	↓	-0.620428	↓
PI4K2A	-1.035	↓	-0.764626	↓
PKD2	-1.06	↓	-1.21089	↓
PLCE1	-3.5	↓	-2.21959	↓
PLPP1	-2.5	↓	-3.74094	↓
PPARG	-1.14	↓	-2.6363	↓
PPEF2	-3.27	↓	-0.618913	↓
PTGER2	-2.96	↓	-0.862817	↓
SH3PXD2B	-2.46	↓	-1.10317	↓
SHROOM4	-1.1	↓	-2.07375	↓
SLC22A18	-1.065	↓	-0.781255	↓
SLC25A24	-1.37	↓	-0.724683	↓
SMPDL3A	-1.01	↓	-2.18932	↓
SNX22	-3.38	↓	-0.860365	↓
SPP1	-3.1	↓	-1.33141	↓
TIFAB	-1.42	↓	-0.621411	↓
TLR3	-2.865	↓	-0.765444	↓
TRABD2B	-1.86	↓	-1.858	↓
XCR1	-1.77	↓	-1.41662	↓
ADGRE1	2.23	↑	0.909515	↑
ATRNL1	1.98	↑	0.833946	↑
CD22	1.3	↑	1.86911	↑
CD80	1.23	↑	0.787504	↑
CLDN1	3.34	↑	0.758454	↑
DDIT4	2.07	↑	0.743186	↑
EHF	2.44	↑	1.63629	↑
EMILIN2	1.75	↑	2.98309	↑
FCER1G	2.52	↑	0.525409	↑
FGR	1.2	↑	1.15831	↑
FLCN	1.93	↑	0.501951	↑
GALNT3	1.12	↑	0.840168	↑
GCNT2	1.05	↑	0.532115	↑
GPR162	1	↑	1.42677	↑
IDI1	1.2	↑	0.510495	↑
IL13RA1	1.52	↑	1.29079	↑
IL2RG	1.76	↑	0.786436	↑
IRF4	1.86	↑	1.25892	↑
ITLN1	1.02	↑	8.21932	↑
KLF4	1.005	↑	0.974749	↑
LDLRAD3	1.22	↑	1.68711	↑
MARCKSL1	1	↑	1.11328	↑
MFHAS1	1.34	↑	1.01091	↑
MS4A4A	1.61	↑	2.71326	↑
NCF2	2.31	↑	0.555303	↑
NXPE4	1.3	↑	1.0643	↑
PGLYRP1	1.12	↑	1.93383	↑
PLAUR	2.97	↑	2.55752	↑
RALGDS	1.12	↑	0.514733	↑
RFTN1	1.31	↑	1.25263	↑
SMAD7	1.14	↑	0.518344	↑
TIAM1	1.02	↑	0.531765	↑
TIMD4	4.8	↑	1.90491	↑
TLR1	2.18	↑	1.45653	↑
TNFRSF13B	1.32	↑	0.625096	↑
TNFRSF13C	1.85	↑	0.876244	↑
XDH	1.21	↑	2.97274	↑
ADCY4	-2.26	↓	1.18045	↑
AFF3	-1.23	↓	0.902938	↑
ARSB	-1.63	↓	0.909763	↑
CCR9	-1.2	↓	1.40988	↑
CNR2	-1.52	↓	1.00085	↑
KRT80	-1.09	↓	1.00995	↑
PIK3IP1	-1.045	↓	0.594376	↑
SNX21	-1.13	↓	0.609651	↑
TNF	-1.7	↓	1.34974	↑
ANXA3	1.56	↑	-1.77709	↓
HPGD	2.85	↑	-8.27648	↓
JDP2	1.35	↑	-1.12916	↓
MEX3B	1.01	↑	-0.594759	↓
NDRG1	1.55	↑	-0.581959	↓
NRP1	1.225	↑	-0.696221	↓
PDE3B	1.12	↑	-0.933242	↓
RAP1GAP2	1.72	↑	-0.752966	↓
RSAD2	1.24	↑	-2.21595	↓
RUNDC3B	1.89	↑	-0.702002	↓
SERPINB8	1.005	↑	-1.77169	↓
SPIC	2.94	↑	-2.30587	↓
UBE2L6	1.3	↑	-1.12789	↓
