# Supplementary material for: The AP-1 transcription factors c-Jun and JunB are essential for CD8α conventional dendritic cell identity
Source: Cell Death Differ. 2021 Mar 23;28(8):2404–20. doi: 10.1038/s41418-021-00765-4 (PMC8329169; doi:10.1038/s41418-021-00765-4)
Supplement: Supplementary file 6 — Supplementary Table 5 [file 41418_2021_765_MOESM6_ESM.xlsx]

## Sheet: Tabelle1
List of genes deregulated in c-Jun/JunB deficient AND Irf8 low versus high cDC1FL, Related to Figure 5g
	Irf8 genes		c-Jun/JunB genes
Gene Name	Log2FC	↓↑	Log2FC	↓↑
AGPAT3	-1.86	↓	-1.61002	↓
AOAH	-2.52	↓	-3.20901	↓
CD81	-1.82	↓	-2.4772	↓
CLTRN	-1.79	↓	-8.32303	↓
DIP2C	-1.08	↓	-0.508971	↓
FAM149A	-1.34	↓	-1.69074	↓
FGD6	-1.4	↓	-0.848872	↓
FZD1	-2.21	↓	-2.72487	↓
IPCEF1	-1.52	↓	-0.718519	↓
OCSTAMP	-1.22	↓	-3.23463	↓
PHGDH	-1.15	↓	-2.43753	↓
PI4K2A	-1.8	↓	-0.764626	↓
PIANP	-1.13	↓	-2.65791	↓
PLCE1	-1.94	↓	-2.21959	↓
PLPP1	-3.82	↓	-3.74094	↓
SERPINB8	-1.31	↓	-1.77169	↓
SH3PXD2B	-1.59	↓	-1.10317	↓
SHROOM4	-1.14	↓	-2.07375	↓
SPP1	-1.78	↓	-1.33141	↓
TLR3	-1.09	↓	-0.765444	↓
XCR1	-2.04	↓	-1.41662	↓
ADGRE1	1.58	↑	0.909515	↑
ARHGEF18	1.12	↑	0.600697	↑
ATP1A3	1.62	↑	2.24009	↑
ATP6V0A1	1.46	↑	0.658884	↑
C3	1.36	↑	2.07486	↑
CCR2	1.48	↑	0.956406	↑
CD300A	2.33	↑	0.809527	↑
CD300C	1.37	↑	2.22655	↑
CFH	1.63	↑	1.02723	↑
CLDN1	2.13	↑	0.758454	↑
CSF3R	1.62	↑	2.16334	↑
CTSE	1.09	↑	3.14668	↑
DHRS3	1.98	↑	1.17634	↑
DOCK4	1.8	↑	0.610484	↑
EHD4	1.6	↑	0.579111	↑
EMILIN2	2.08	↑	2.98309	↑
FCER1G	1.04	↑	0.525409	↑
FGR	2	↑	1.15831	↑
FHL3	1.2	↑	0.537881	↑
FUT7	1.65	↑	0.531796	↑
GALNT3	1.91	↑	0.840168	↑
GCNT1	1.05	↑	0.724851	↑
GCNT2	1.29	↑	0.532115	↑
IGSF6	1.4	↑	1.17549	↑
IL13RA1	3.17	↑	1.29079	↑
IL17RA	2.57	↑	0.665083	↑
IL2RG	2.34	↑	0.786436	↑
ITGAM	1.46	↑	0.94858	↑
KLF4	1.34	↑	0.974749	↑
L1CAM	1.83	↑	0.570917	↑
MAPK11	1.09	↑	0.862097	↑
MS4A4A	2.2	↑	2.71326	↑
MS4A7	1.52	↑	1.15215	↑
NCF2	1.18	↑	0.555303	↑
NXPE4	1.3	↑	1.0643	↑
P2RY13	1.98	↑	1.67656	↑
PECAM1	1.35	↑	1.55786	↑
PLAUR	2.62	↑	2.55752	↑
RALGDS	1.1	↑	0.514733	↑
RASSF4	1.55	↑	0.516441	↑
SELL	1.5	↑	1.07925	↑
SLC2A3	1.36	↑	1.07592	↑
SLC37A2	1.3	↑	0.553409	↑
SLC43A2	1.43	↑	0.624609	↑
SORL1	1.19	↑	1.19745	↑
SPATA13	1.07	↑	0.811428	↑
TLR1	2.2	↑	1.45653	↑
TNF	1.1	↑	1.34974	↑
TNFAIP2	1.59	↑	0.678626	↑
TNFRSF21	1.23	↑	0.833756	↑
TRPS1	1.78	↑	0.663743	↑
WLS	1.11	↑	4.08267	↑
ARSB	-1.27	↓	0.909763	↑
ANXA3	1.86	↑	-1.77709	↓
CST7	1.1	↑	-1.83279	↓
DDX58	2.07	↑	-1.34546	↓
DOK3	1.09	↑	-1.02401	↓
GPNMB	1.11	↑	-2.49758	↓
HEG1	1.15	↑	-0.83331	↓
HPGD	1.96	↑	-8.27648	↓
IRF7	1.01	↑	-1.54368	↓
ITGAX	1.56	↑	-1.22252	↓
OAS2	1.61	↑	-2.77079	↓
RSAD2	1.18	↑	-2.21595	↓
RTP4	1.22	↑	-2.98066	↓
SLC7A11	1.64	↑	-1.73149	↓
SMPDL3B	1.51	↑	-0.615345	↓

## Sheet: Tabelle2
AGPAT3	-1.86	DOWN	-1.61002	DOWN
AOAH	-2.52	DOWN	-3.20901	DOWN
ARSB	-1.27	DOWN	0.909763	UP
CD81	-1.82	DOWN	-2.4772	DOWN
CLTRN	-1.79	DOWN	-8.32303	DOWN
DIP2C	-1.08	DOWN	-0.508971	DOWN
FAM149A	-1.34	DOWN	-1.69074	DOWN
FGD6	-1.4	DOWN	-0.848872	DOWN
FZD1	-2.21	DOWN	-2.72487	DOWN
IPCEF1	-1.52	DOWN	-0.718519	DOWN
OCSTAMP	-1.22	DOWN	-3.23463	DOWN
PHGDH	-1.15	DOWN	-2.43753	DOWN
PI4K2A	-1.8	DOWN	-0.764626	DOWN
PIANP	-1.13	DOWN	-2.65791	DOWN
PLCE1	-1.94	DOWN	-2.21959	DOWN
PLPP1	-3.82	DOWN	-3.74094	DOWN
SERPINB8	-1.31	DOWN	-1.77169	DOWN
SH3PXD2B	-1.59	DOWN	-1.10317	DOWN
SHROOM4	-1.14	DOWN	-2.07375	DOWN
SPP1	-1.78	DOWN	-1.33141	DOWN
TLR3	-1.09	DOWN	-0.765444	DOWN
XCR1	-2.04	DOWN	-1.41662	DOWN
ADGRE1	1.58	UP	0.909515	UP
ANXA3	1.86	UP	-1.77709	DOWN
ARHGEF18	1.12	UP	0.600697	UP
ATP1A3	1.62	UP	2.24009	UP
ATP6V0A1	1.46	UP	0.658884	UP
C3	1.36	UP	2.07486	UP
CCR2	1.48	UP	0.956406	UP
CD300A	2.33	UP	0.809527	UP
CD300C	1.37	UP	2.22655	UP
CFH	1.63	UP	1.02723	UP
CLDN1	2.13	UP	0.758454	UP
CSF3R	1.62	UP	2.16334	UP
CST7	1.1	UP	-1.83279	DOWN
CTSE	1.09	UP	3.14668	UP
DDX58	2.07	UP	-1.34546	DOWN
DHRS3	1.98	UP	1.17634	UP
DOCK4	1.8	UP	0.610484	UP
DOK3	1.09	UP	-1.02401	DOWN
EHD4	1.6	UP	0.579111	UP
EMILIN2	2.08	UP	2.98309	UP
FCER1G	1.04	UP	0.525409	UP
FGR	2	UP	1.15831	UP
FHL3	1.2	UP	0.537881	UP
FUT7	1.65	UP	0.531796	UP
GALNT3	1.91	UP	0.840168	UP
GCNT1	1.05	UP	0.724851	UP
GCNT2	1.29	UP	0.532115	UP
GPNMB	1.11	UP	-2.49758	DOWN
HEG1	1.15	UP	-0.83331	DOWN
HPGD	1.96	UP	-8.27648	DOWN
IGSF6	1.4	UP	1.17549	UP
IL13RA1	3.17	UP	1.29079	UP
IL17RA	2.57	UP	0.665083	UP
IL2RG	2.34	UP	0.786436	UP
IRF7	1.01	UP	-1.54368	DOWN
ITGAM	1.46	UP	0.94858	UP
ITGAX	1.56	UP	-1.22252	DOWN
KLF4	1.34	UP	0.974749	UP
L1CAM	1.83	UP	0.570917	UP
MAPK11	1.09	UP	0.862097	UP
MS4A4A	2.2	UP	2.71326	UP
MS4A7	1.52	UP	1.15215	UP
NCF2	1.18	UP	0.555303	UP
NXPE4	1.3	UP	1.0643	UP
OAS2	1.61	UP	-2.77079	DOWN
P2RY13	1.98	UP	1.67656	UP
PECAM1	1.35	UP	1.55786	UP
PLAUR	2.62	UP	2.55752	UP
RALGDS	1.1	UP	0.514733	UP
RASSF4	1.55	UP	0.516441	UP
RSAD2	1.18	UP	-2.21595	DOWN
RTP4	1.22	UP	-2.98066	DOWN
SELL	1.5	UP	1.07925	UP
SLC2A3	1.36	UP	1.07592	UP
SLC37A2	1.3	UP	0.553409	UP
SLC43A2	1.43	UP	0.624609	UP
SLC7A11	1.64	UP	-1.73149	DOWN
SMPDL3B	1.51	UP	-0.615345	DOWN
SORL1	1.19	UP	1.19745	UP
SPATA13	1.07	UP	0.811428	UP
TLR1	2.2	UP	1.45653	UP
TNF	1.1	UP	1.34974	UP
TNFAIP2	1.59	UP	0.678626	UP
TNFRSF21	1.23	UP	0.833756	UP
TRPS1	1.78	UP	0.663743	UP
WLS	1.11	UP	4.08267	UP
